# Supplementary material for: Use of Biomarker Data and Relative Potencies of Mutagenic Metabolites to Support Derivation of Cancer Unit Risk Values for 1,3-Butadiene from Rodent Tumor Data
Source: Toxics. 2022 Jul 15;10(7):394. doi: 10.3390/toxics10070394 (PMC9316621; doi:10.3390/toxics10070394)
Supplement: Supplementary file 1 [file toxics-10-00394-s001.zip]

Archive with 1 entries (1 files):
- toxics-1781524-supplementary.pdf
